# Supplementary material for: Is She or He the Key Player in Pickleball Mixed Doubles? A Pilot Study on Sex-Based Performance Profiles
Source: Sports (Basel). 2025 Nov 6;13(11):397. doi: 10.3390/sports13110397 (PMC12656059; doi:10.3390/sports13110397)
Supplement: Supplementary file 1 [file sports-13-00397-s001.zip]

Archive with 1 entries (1 files):
- sports-3908246-supplementary.pdf
